# Supplementary material for: Environmental and economic assessment of biochar production systems from agricultural residues
Source: Biochar. 2026 Feb 8;8(1):24. doi: 10.1007/s42773-025-00527-2 (PMC12882859; doi:10.1007/s42773-025-00527-2)
Supplement: Supplementary file 1 — Supplementary material 1 [file 42773_2025_527_MOESM1_ESM.xlsx]

## Sheet: Table S1
Process stage	Input/Output type	Unit	Quantity	Emission treatment / Note
Pyrolysis (Beston-based)	Feedstock input	tonne	Straw pyrolysis line: The total feedstock input is calculated as the sum of wheat, barley, and oilseed rape straw production, minus the quantity allocated to on-farm uses (330.1 tonnes). Manure pyrolysis line: The feedstock input corresponds to the mass of the thick fraction of manure after dewatering and subsequent drying to 10% moisture content (634.32 tonnes).
	Electricity	kWh/ton feedstock	Calculated by applying scaling factor (Equation 7) to BST-50 baseline electricity use (513,900 kWh/year), using feedstock input for each production line	Included in LCIA, GB average grid emission factor
	Water consumption	m³	Calculated by applying scaling factor (Equation 7) to BST-50 baseline water use (450 m³/year), based on line-specific feedstock input	Included in LCIA, Ecoinvent database
	CO2 from pyrolysis	kg CO2	N/A	Biogenic – excluded from LCIA
	Combustion of by-products	GJ (energy)	Calculated (214.4 GJ)	Emissions from the combustion of by-products are biogenic and therefore excluded from the LCIA. Avoided emissions from surplus heat recovery are included based on displacement of conventional heat sources, calculated using emission factors from the Ecoinvent database.
